# Supplementary material for: Segmentectomy versus wedge resection for radiological solid predominant and low metabolic non-small cell lung cancer
Source: Interact Cardiovasc Thorac Surg. 2022 Feb 7;34(5):814–21. doi: 10.1093/icvts/ivac028 (PMC9070489; doi:10.1093/icvts/ivac028)
Supplement: ivac028_Supplementary_Data [file ivac028_supplementary_data.zip]

Archive with 4 entries (4 files):
- 20211231Supplemental Figure legend.docx
- Supplementary Materials Table S1.docx
- Supplementary Materials Table S2.docx
- Supplementary Materials Table S3.docx
